# Supplementary material for: Transcriptional Response of Subcutaneous White Adipose Tissue to Acute Cold Exposure in Mice
Source: Int J Mol Sci. 2019 Aug 15;20(16):3968. doi: 10.3390/ijms20163968 (PMC6720191; doi:10.3390/ijms20163968)
Supplement: Supplementary file 1 [file ijms-20-03968-s001.zip]

Archive with 3 entries (2 files):
- Supplementary files/
- Supplementary files/Supplementary Figure S1.docx
- Supplementary files/Supplementary Tables.docx
